# Supplementary material for: Persistent differences between coastal and offshore kelp forest communities in a warming Gulf of Maine
Source: PLoS One. 2018 Jan 3;13(1):e0189388. doi: 10.1371/journal.pone.0189388 (PMC5751975; doi:10.1371/journal.pone.0189388)
Supplement: S6 Table — All data are derived from random-dot counts of D. japonica percent cover from 0.25 m2 quadrat photos. ANOVA was used to test the effect of site, followed by Tukey’s Honest Significant Difference test for pairwise comparisons. (CSV) [file pone.0189388.s009.csv]

S6 Table A. 1 way ANOVA on percent cover of Dasysiphonia japonica at coastal and offshore sites.
	Df	Sum of squares	Mean square	F-value	P-value
Site	5	193.379	38.676	70.066	2.20E-16
Residuals	178	98.255	0.552
S6 Table B. Post hoc comparison (Tukey HSD) of D. japonica cover at the study sites.
Site comparison	Mean difference	Lower bound	Upper bound	Adjusted p-value
Ammen Rock 2-Ammen Rock 1	1.20127903	0.65588547	1.7466726	0
Lunging Island-Ammen Rock 1	1.77324927	1.26892109	2.2775774	0
Mingo Rock-Ammen Rock 1	1.94763498	1.47106253	2.4242074	0
Spout Shoal-Ammen Rock 1	3.31532129	2.76992773	3.8607148	0
Star Island-Ammen Rock 1	1.99755861	1.45216506	2.5429522	0
Lunging Island-Ammen Rock 2	0.57197024	-0.01000878	1.1539493	0.0571233
Mingo Rock-Ammen Rock 2	0.74635595	0.18825742	1.3044545	0.0022218
Spout Shoal-Ammen Rock 2	2.11404226	1.49613709	2.7319474	0
Star Island-Ammen Rock 2	0.79627958	0.17837441	1.4141847	0.0036765
Mingo Rock-Lunging Island	0.17438571	-0.34365555	0.692427	0.9268966
Spout Shoal-Lunging Island	1.54207202	0.960093	2.124051	0
Star Island-Lunging Island	0.22430934	-0.35766967	0.8062884	0.8765735
Spout Shoal-Mingo Rock	1.36768631	0.80958778	1.9257848	0
Star Island-Mingo Rock	0.04992363	-0.50817489	0.6080222	0.9998435
Star Island-Spout Shoal	-1.31776268	-1.93566784	-0.6998575	0.0000001
