# Supplementary material for: Persistent differences between coastal and offshore kelp forest communities in a warming Gulf of Maine
Source: PLoS One. 2018 Jan 3;13(1):e0189388. doi: 10.1371/journal.pone.0189388 (PMC5751975; doi:10.1371/journal.pone.0189388)
Supplement: S8 Table — We used the adonis() routine in the R package vegan to test for significant differences in multivariate species composition among all sites sampled in photo quadrat surveys taken in 2015. (XLSX) [file pone.0189388.s011.xlsx]

## Sheet: Sheet1
S8 Table PERMANOVA comparing species composition among all sites sample in photo
quadrat surveys taken in 2015.
	Df	Sums of Squares	Mean Square	F for Model	R2	Pr(>F)
Site	6	25.799	4.2998	48.847	0.59319	0.000999
Residuals	201	17.693	0.088	0.40681
Total	207	43.492	1
