# Supplementary material for: Persistent differences between coastal and offshore kelp forest communities in a warming Gulf of Maine
Source: PLoS One. 2018 Jan 3;13(1):e0189388. doi: 10.1371/journal.pone.0189388 (PMC5751975; doi:10.1371/journal.pone.0189388)
Supplement: S10 Table — Analysis indicates the contribution of each species or group to between site differences of benthic communities sampled in photo quadrats taken in 2015. (XLSX) [file pone.0189388.s013.xlsx]

## Sheet: Sheet1
S10 Table . SIMPER Analysis of benthic communities sampled in photo quadrats taken in 2015
Site contrast	Species	Global mean	SD	Ratio	Mean site 1	Mean site 2	Specific contribution to dissimilarity	P-value
Ammen Rock 1 - Ammen Rock 1 1987	Sediment/diatom	0.1362	0.0904879	1.5052	30.9478	5.82518	0.2064	0.004975
Ammen Rock 1 - Ammen Rock 1 1987	Lithothamnion.sp.	0.08797	0.0613753	1.4333	23.7682	29.6496	0.1332	0.024876
Ammen Rock 1 - Ammen Rock 1 1987	Chondrus.crust	0.07454	0.0588277	1.2671	14.7608	16.5436	0.113	0.024876
Ammen Rock 1 - Ammen Rock 1 1987	Phycodrys.fimbriata	0.06953	0.046728	1.4879	0.86213	14.6381	0.1053	0.004975
Ammen Rock 1 - Ammen Rock 1 1987	Eudendrium.sp.	0.03865	0.0731478	0.5284	7.45641	0.79456	0.0586	0.024876
Ammen Rock 1 - Ammen Rock 1 1987	Mytilus.edulis	0.03469	0.0784607	0.4422	0.06793	6.92548	0.0525	0.004975
Ammen Rock 1 - Ammen Rock 1 1987	Aplidium.constellatum	0.02829	0.0305631	0.9257	0.3234	5.73104	0.0429	0.004975
Ammen Rock 1 - Ammen Rock 1 1987	Isodictya.deichmannae	0.02373	0.0409963	0.5788	0	4.74551	0.036	0.004975
Ammen Rock 1 - Ammen Rock 1 1987	Parasmittina.sp	0.01698	0.019245	0.8824	1.165	3.08386	0.0258	0.004975
Ammen Rock 1 - Ammen Rock 1 1987	Molgula.sp.	0.01166	0.018856	0.6181	0	2.33106	0.0177	0.004975
Ammen Rock 1 - Ammen Rock 1 1987	Corallina.officinalis	0.007298	0.0118675	0.615	0.75593	0.97184	0.011	0.029851
Ammen Rock 1 - Ammen Rock 1 1987	Diplosoma.listeriatum	0.005699	0.0151446	0.3763	1.13981	0	0.0086	0.024876
Ammen Rock 1 - Ammen Rock 2	Lithothamnion.sp.	0.09561	0.070969	1.3473	23.7682	8.42978	0.1715	0.004975
Ammen Rock 1 - Ammen Rock 2	Chondrus.crust	0.08065	0.0533304	1.5122	14.7608	24.0276	0.1447	0.004975
Ammen Rock 1 - Ammen Rock 2	Corallinaceae.sp.	0.05257	0.0389383	1.3502	3.57074	11.972	0.0943	0.004975
Ammen Rock 1 - Ammen Rock 2	Modiolus.sp.	0.04391	0.0640187	0.6858	5.44256	5.08128	0.0787	0.004975
Ammen Rock 1 - Ammen Rock 2	Eudendrium.sp.	0.03735	0.0743719	0.5021	7.45641	0.16833	0.067	0.0199
Ammen Rock 1 - Ammen Rock 2	Corallina.officinalis	0.00663	0.0093298	0.7106	0.75593	1.0181	0.0119	0.024876
Ammen Rock 1 - Ammen Rock 2	Diplosoma.listeriatum	0.005847	0.0150101	0.3896	1.13981	0.06015	0.0104	0.029851
Ammen Rock 2 - Ammen Rock 1 1987	Lithothamnion.sp.	0.112314	0.0622677	1.8037	8.42978	29.6496	0.1599	0.004975
Ammen Rock 2 - Ammen Rock 1 1987	Sediment/diatom	0.109577	0.0585729	1.8708	26.9926	5.82518	0.1561	0.024876
Ammen Rock 2 - Ammen Rock 1 1987	Chondrus.crust	0.0794785	0.0531404	1.4956	24.0276	16.5436	0.1131	0.00995
Ammen Rock 2 - Ammen Rock 1 1987	Phycodrys.fimbriata	0.0684149	0.046772	1.4627	1.07998	14.6381	0.0974	0.004975
Ammen Rock 2 - Ammen Rock 1 1987	Corallinaceae.sp.	0.0544667	0.0400336	1.3605	11.972	1.91001	0.0775	0.004975
Ammen Rock 2 - Ammen Rock 1 1987	Mytilus.edulis	0.0346274	0.0786589	0.4402	0	6.92548	0.0493	0.004975
Ammen Rock 2 - Ammen Rock 1 1987	Aplidium.constellatum	0.0283551	0.0307551	0.922	0.21233	5.73104	0.0404	0.004975
Ammen Rock 2 - Ammen Rock 1 1987	Isodictya.deichmannae	0.0237159	0.0409434	0.5792	0.02796	4.74551	0.0338	0.004975
Ammen Rock 2 - Ammen Rock 1 1987	Parasmittina.sp	0.0154193	0.0201244	0.7662	0	3.08386	0.022	0.004975
Ammen Rock 2 - Ammen Rock 1 1987	Molgula.sp.	0.0116553	0.0188633	0.6179	0	2.33106	0.0166	0.004975
Ammen Rock 2 - Ammen Rock 1 1987	Corallina.officinalis	0.0076013	0.0085946	0.8844	1.0181	0.97184	0.0108	0.0199
Lunging Island - Ammen Rock 1	Sediment/diatom	0.1307	0.0866847	1.5082	7.35966	30.9478	0.1509	0.004975
Lunging Island - Ammen Rock 1	Chondrus.crispus	0.1277	0.0625002	2.0426	25.5326	0	0.1473	0.004975
Lunging Island - Ammen Rock 1	Lithothamnion.sp.	0.1123	0.0807311	1.3915	1.87553	23.7682	0.1296	0.004975
Lunging Island - Ammen Rock 1	Euthora.cristata	0.09013	0.0372918	2.4168	18.3909	1.11112	0.104	0.004975
Lunging Island - Ammen Rock 1	Chondrus.crust	0.0738	0.0648211	1.1386	0	14.7608	0.0852	0.014925
Lunging Island - Ammen Rock 1	Gracilaria.sp.	0.07031	0.0514321	1.367	14.0616	0	0.0811	0.004975
Lunging Island - Ammen Rock 1	Eudendrium.sp.	0.03729	0.0746248	0.4997	0.06312	7.45641	0.0431	0.00995
Lunging Island - Ammen Rock 1	Modiolus.sp.	0.02721	0.0585762	0.4646	0	5.44256	0.0314	0.029851
Lunging Island - Ammen Rock 1	Ptilota.serrata	0.02182	0.0265281	0.8225	3.46992	1.95153	0.0251	0.029851
Lunging Island - Ammen Rock 1	Diplosoma.listeriatum	0.005699	0.0151429	0.3763	0	1.13981	0.0066	0.004975
Lunging Island - Ammen Rock 1	Bugula.sp.	0.002796	0.0039976	0.6995	0.55925	0	0.0032	0.014925
Lunging Island - Ammen Rock 1 1987	Lithothamnion.sp.	0.1397	0.062172	2.2467	1.87553	29.6496	0.1523	0.004975
Lunging Island - Ammen Rock 1 1987	Chondrus.crispus	0.1277	0.0625188	2.042	25.5326	0	0.1392	0.004975
Lunging Island - Ammen Rock 1 1987	Euthora.cristata	0.09195	0.036647	2.5092	18.3909	0	0.1003	0.004975
Lunging Island - Ammen Rock 1 1987	Chondrus.crust	0.08272	0.0688649	1.2012	0	16.5436	0.0902	0.004975
Lunging Island - Ammen Rock 1 1987	Gracilaria.sp.	0.07031	0.0514473	1.3666	14.0616	0	0.0767	0.004975
Lunging Island - Ammen Rock 1 1987	Phycodrys.fimbriata	0.06842	0.0465865	1.4687	1.27142	14.6381	0.0746	0.004975
Lunging Island - Ammen Rock 1 1987	Mytilus.edulis	0.03588	0.0770435	0.4657	0.70268	6.92548	0.0391	0.004975
Lunging Island - Ammen Rock 1 1987	Aplidium.constellatum	0.02866	0.0311192	0.9208	0	5.73104	0.0312	0.004975
Lunging Island - Ammen Rock 1 1987	Isodictya.deichmannae	0.02372	0.0409559	0.5791	0.01943	4.74551	0.0259	0.004975
Lunging Island - Ammen Rock 1 1987	Parasmittina.sp	0.01542	0.0200445	0.7693	0.02225	3.08386	0.0168	0.004975
Lunging Island - Ammen Rock 1 1987	Molgula.sp.	0.01166	0.0188596	0.618	0	2.33106	0.0127	0.004975
Lunging Island - Ammen Rock 2	Chondrus.crust	0.1201	0.0548054	2.1921	0	24.0276	0.1582	0.004975
Lunging Island - Ammen Rock 2	Chondrus.crispus	0.1121	0.0640947	1.7489	25.5326	3.32539	0.1477	0.004975
Lunging Island - Ammen Rock 2	Euthora.cristata	0.088	0.0371874	2.3664	18.3909	0.80251	0.1159	0.004975
Lunging Island - Ammen Rock 2	Gracilaria.sp.	0.07031	0.0514473	1.3666	14.0616	0	0.0926	0.004975
Lunging Island - Ammen Rock 2	Corallinaceae.sp.	0.05633	0.0404169	1.3937	1.32292	11.972	0.0742	0.004975
Lunging Island - Ammen Rock 2	Ptilota.serrata	0.02474	0.0292831	0.8447	3.46992	3.10213	0.0326	0.024876
Lunging Island - Ammen Rock 2	Bugula.sp.	0.002796	0.0039988	0.6993	0.55925	0	0.0037	0.049751
Lunging Island - Mingo Rock	Chondrus.crispus	0.1213	0.0630173	1.9253	25.5326	1.26746	0.1898	0.004975
Lunging Island - Mingo Rock	Phycodrys.fimbriata	0.07643	0.0659952	1.1581	1.27142	15.8737	0.1196	0.004975
Lunging Island - Mingo Rock	Gracilaria.sp.	0.06866	0.0511091	1.3434	14.0616	0.62678	0.1074	0.004975
Lunging Island - Mingo Rock	Palmaria.palmata	0.02739	0.0339328	0.807	2.98916	4.91919	0.0428	0.0199
Lunging Island - Mingo Rock	Dendrobeania.murrayana	0.02044	0.0221332	0.9234	0.06962	4.1054	0.032	0.004975
Lunging Island - Mingo Rock	Aplidium.pallidum	0.01229	0.0200538	0.6129	0.24395	2.40698	0.0193	0.004975
Lunging Island - Mingo Rock	Halichondria.sp.	0.01174	0.0222751	0.527	0.02372	2.35796	0.0183	0.004975
Lunging Island - Mingo Rock	Didemnum.vexillum	0.003996	0.0079098	0.5052	0.65063	0.21617	0.0063	0.00995
Lunging Island - Mingo Rock	Bugula.sp.	0.003671	0.0060485	0.607	0.55925	0.26705	0.0057	0.004975
Lunging Island - Mingo Rock	Boltenia.echinata	0.0005729	0.0013737	0.417	0	0.11458	0.0009	0.00995
Lunging Island - Spout Shoal	Dasysiphonia.japonica	0.3084	0.0980493	3.1458	20.2834	81.9445	0.4435	0.004975
Lunging Island - Spout Shoal	Chondrus.crispus	0.122	0.0630834	1.9343	25.5326	1.12969	0.1754	0.004975
Lunging Island - Spout Shoal	Gracilaria.sp.	0.06802	0.0509056	1.3361	14.0616	0.94362	0.0978	0.004975
Lunging Island - Spout Shoal	Euthora.cristata	0.06739	0.0404714	1.665	18.3909	6.32312	0.0969	0.004975
Lunging Island - Spout Shoal	Didemnum.vexillum	0.004778	0.0109012	0.4383	0.65063	0.3592	0.0069	0.004975
Lunging Island - Spout Shoal	Polysiphonia.sp.	0.002867	0.0101666	0.282	0	0.57331	0.0042	0.004975
Lunging Island - Star Island	Sediment/diatom	0.117855	0.066238	1.7793	7.35966	30.3496	0.1977	0.00995
Lunging Island - Star Island	Chondrus.crispus	0.10488	0.0637832	1.6443	25.5326	5.23735	0.176	0.004975
Lunging Island - Star Island	Euthora.cristata	0.0700415	0.0399274	1.7542	18.3909	9.72392	0.1175	0.004975
Lunging Island - Star Island	Gracilaria.sp.	0.0651615	0.0507228	1.2847	14.0616	1.73824	0.1093	0.004975
Lunging Island - Star Island	Palmaria.palmata	0.034114	0.0244276	1.3965	2.98916	7.60924	0.0572	0.004975
Lunging Island - Star Island	Hildenbrandia.sp.	0.0201632	0.0151534	1.3306	0.28477	4.22233	0.0338	0.024876
Lunging Island - Star Island	Anomia.sp.	0.0089852	0.010918	0.823	0	1.79704	0.015	0.004975
Lunging Island - Star Island	Balanus.sp.	0.0072208	0.0108314	0.6667	0.10682	1.43307	0.0122	0.004975
Lunging Island - Star Island	Bugula.sp.	0.0033522	0.0044418	0.7547	0.55925	0.21518	0.0056	0.014925
Lunging Island - Star Island	Didemnum.albidum	0.0031579	0.0082013	0.385	0.14786	0.52068	0.0053	0.004975
Lunging Island - Star Island	Crepidula.sp.	0.003114	0.0048227	0.6457	0	0.62279	0.0053	0.004975
Lunging Island - Star Island	Ulva.lactuca	0.0010765	0.0025343	0.4248	0.06765	0.1621	0.0018	0.004975
Lunging Island - Star Island	Botrylloides.violaceous	0.000722	0.0015493	0.466	0.01943	0.13142	0.0012	0.004975
Mingo Rock - Ammen Rock 1	Sediment/diatom	0.1293	0.0865114	1.4951	8.85905	30.9478	0.1642	0.004975
Mingo Rock - Ammen Rock 1	Lithothamnion.sp.	0.09548	0.0711356	1.3423	8.26013	23.7682	0.1212	0.004975
Mingo Rock - Ammen Rock 1	Phycodrys.fimbriata	0.07708	0.0666825	1.1559	15.8737	0.86213	0.0978	0.004975
Mingo Rock - Ammen Rock 1	Chondrus.crust	0.07347	0.0647719	1.1342	0.08091	14.7608	0.0933	0.0199
Mingo Rock - Ammen Rock 1	Euthora.cristata	0.06335	0.0395434	1.6021	12.688	1.11112	0.0804	0.004975
Mingo Rock - Ammen Rock 1	Eudendrium.sp.	0.04234	0.0692589	0.6114	2.87549	7.45641	0.0537	0.004975
Mingo Rock - Ammen Rock 1	Modiolus.sp.	0.02721	0.0585722	0.4646	0	5.44256	0.0346	0.049751
Mingo Rock - Ammen Rock 1	Palmaria.palmata	0.02511	0.0326162	0.7699	4.91919	1.35916	0.0318	0.039801
Mingo Rock - Ammen Rock 1	Dendrobeania.murrayana	0.02053	0.0222859	0.9211	4.1054	0	0.026	0.004975
Mingo Rock - Ammen Rock 1	Hildenbrandia.sp.	0.01682	0.0288893	0.5822	3.37002	0.01593	0.0214	0.039801
Mingo Rock - Ammen Rock 1	Halichondria.sp.	0.0124	0.0221588	0.5597	2.35796	0.27151	0.0157	0.004975
Mingo Rock - Ammen Rock 1	Aplidium.pallidum	0.01205	0.0205282	0.587	2.40698	0.03624	0.0153	0.004975
Mingo Rock - Ammen Rock 1	Diplosoma.listeriatum	0.00579	0.0150793	0.384	0.03352	1.13981	0.0074	0.004975
Mingo Rock - Ammen Rock 1	Halisarca.sp	0.003512	0.008246	0.4259	0.37371	0.37684	0.0044	0.0199
Mingo Rock - Ammen Rock 1	Boltenia.echinata	0.0006202	0.0013989	0.4434	0.11458	0.01384	0.0008	0.004975
Mingo Rock - Ammen Rock 1 1987	Lithothamnion.sp.	0.1129	0.0616068	1.8324	8.26013	29.6496	0.1488	0.004975
Mingo Rock - Ammen Rock 1 1987	Chondrus.crust	0.08243	0.0687496	1.199	0.08091	16.5436	0.1087	0.004975
Mingo Rock - Ammen Rock 1 1987	Euthora.cristata	0.06344	0.0389995	1.6267	12.688	0	0.0837	0.004975
Mingo Rock - Ammen Rock 1 1987	Phycodrys.fimbriata	0.06346	0.0528438	1.2009	15.8737	14.6381	0.0837	0.00995
Mingo Rock - Ammen Rock 1 1987	Mytilus.edulis	0.03465	0.0785672	0.4411	0.02685	6.92548	0.0457	0.004975
Mingo Rock - Ammen Rock 1 1987	Aplidium.constellatum	0.02806	0.0302813	0.9268	0.47057	5.73104	0.037	0.004975
Mingo Rock - Ammen Rock 1 1987	Isodictya.deichmannae	0.02451	0.0390432	0.6276	1.03	4.74551	0.0323	0.004975
Mingo Rock - Ammen Rock 1 1987	Hildenbrandia.sp.	0.02209	0.0277332	0.7964	3.37002	3.06941	0.0292	0.004975
Mingo Rock - Ammen Rock 1 1987	Dendrobeania.murrayana	0.02011	0.0215885	0.9313	4.1054	0.32908	0.0265	0.004975
Mingo Rock - Ammen Rock 1 1987	Parasmittina.sp	0.01557	0.0190807	0.816	0.4714	3.08386	0.0205	0.004975
Mingo Rock - Ammen Rock 1 1987	Aplidium.pallidum	0.01217	0.0204047	0.5963	2.40698	0.10288	0.0161	0.004975
Mingo Rock - Ammen Rock 1 1987	Molgula.sp.	0.0117	0.0187023	0.6258	0.05115	2.33106	0.0155	0.004975
Mingo Rock - Ammen Rock 1 1987	Halichondria.sp.	0.01173	0.0222745	0.5265	2.35796	0.02741	0.0154	0.004975
Mingo Rock - Ammen Rock 1 1987	Boltenia.echinata	0.0005729	0.0013739	0.417	0.11458	0	0.0008	0.014925
Mingo Rock - Ammen Rock 2	Chondrus.crust	0.1198	0.0547991	2.1853	0.08091	24.0276	0.166	0.004975
Mingo Rock - Ammen Rock 2	Phycodrys.fimbriata	0.07646	0.0661757	1.1554	15.8737	1.07998	0.106	0.004975
Mingo Rock - Ammen Rock 2	Euthora.cristata	0.05978	0.0391064	1.5285	12.688	0.80251	0.0829	0.034826
Mingo Rock - Ammen Rock 2	Corallinaceae.sp.	0.05381	0.0396022	1.3588	2.74995	11.972	0.0746	0.004975
Mingo Rock - Ammen Rock 2	Dendrobeania.murrayana	0.02053	0.0222913	0.9209	4.1054	0	0.0285	0.004975
Mingo Rock - Ammen Rock 2	Aplidium.pallidum	0.01203	0.0206304	0.5834	2.40698	0	0.0167	0.004975
Mingo Rock - Ammen Rock 2	Halichondria.sp.	0.01179	0.0223038	0.5286	2.35796	0	0.0163	0.00995
Mingo Rock - Ammen Rock 2	Boltenia.echinata	0.0005729	0.0013739	0.417	0.11458	0	0.0008	0.014925
Spout Shoal - Ammen Rock 1	Dasysiphonia.japonica	0.3886	0.083677	4.6442	81.9445	4.22156	0.4201	0.004975
Spout Shoal - Ammen Rock 1	Sediment/diatom	0.1485	0.0962278	1.5432	1.65447	30.9478	0.1605	0.004975
Spout Shoal - Ammen Rock 1	Lithothamnion.sp.	0.1174	0.0825271	1.4231	0.32926	23.7682	0.127	0.004975
Spout Shoal - Ammen Rock 1	Chondrus.crust	0.0738	0.0648281	1.1385	0	14.7608	0.0798	0.024876
Spout Shoal - Ammen Rock 1	Eudendrium.sp.	0.03981	0.074069	0.5375	0.96917	7.45641	0.043	0.014925
Spout Shoal - Ammen Rock 1	Modiolus.sp.	0.02896	0.0567333	0.5105	0.65131	5.44256	0.0313	0.034826
Spout Shoal - Ammen Rock 1	Diplosoma.listeriatum	0.005699	0.0151446	0.3763	0	1.13981	0.0062	0.044776
Spout Shoal - Ammen Rock 1	Polysiphonia.sp.	0.002867	0.0101647	0.282	0.57331	0	0.0031	0.004975
Spout Shoal - Ammen Rock 1 1987	Dasysiphonia.japonica	0.407088	0.0749726	5.4298	81.9445	0.5269	0.4252	0.004975
Spout Shoal - Ammen Rock 1 1987	Lithothamnion.sp.	0.146652	0.0615725	2.3818	0.32926	29.6496	0.1531	0.004975
Spout Shoal - Ammen Rock 1 1987	Chondrus.crust	0.0827182	0.0688785	1.2009	0	16.5436	0.0864	0.004975
Spout Shoal - Ammen Rock 1 1987	Phycodrys.fimbriata	0.0655897	0.0466566	1.4058	2.26311	14.6381	0.0685	0.004975
Spout Shoal - Ammen Rock 1 1987	Mytilus.edulis	0.034654	0.0785836	0.441	0.03041	6.92548	0.0362	0.004975
Spout Shoal - Ammen Rock 1 1987	Aplidium.constellatum	0.0286552	0.0311253	0.9206	0	5.73104	0.0299	0.004975
Spout Shoal - Ammen Rock 1 1987	Isodictya.deichmannae	0.0237275	0.041012	0.5786	0	4.74551	0.0248	0.004975
Spout Shoal - Ammen Rock 1 1987	Parasmittina.sp	0.0154193	0.0201244	0.7662	0	3.08386	0.0161	0.004975
Spout Shoal - Ammen Rock 1 1987	Molgula.sp.	0.0116553	0.0188633	0.6179	0	2.33106	0.0121	0.004975
Spout Shoal - Ammen Rock 1 1987	Polysiphonia.sp.	0.0028666	0.0101686	0.2819	0.57331	0	0.003	0.004975
Spout Shoal - Ammen Rock 2	Dasysiphonia.japonica	0.34992	0.0872493	4.0106	81.9445	11.9605	0.4189	0.004975
Spout Shoal - Ammen Rock 2	Sediment/diatom	0.126694	0.055961	2.264	1.65447	26.9926	0.1517	0.004975
Spout Shoal - Ammen Rock 2	Chondrus.crust	0.120138	0.0548161	2.1916	0	24.0276	0.1438	0.004975
Spout Shoal - Ammen Rock 2	Corallinaceae.sp.	0.0571407	0.0407507	1.4022	0.77772	11.972	0.0684	0.004975
Spout Shoal - Ammen Rock 2	Polysiphonia.sp.	0.0028666	0.0101686	0.2819	0.57331	0	0.0035	0.004975
Spout Shoal - Mingo Rock	Dasysiphonia.japonica	0.2929	0.102046	2.8707	81.9445	23.5262	0.4386	0.004975
Spout Shoal - Mingo Rock	Phycodrys.fimbriata	0.07471	0.0646608	1.1554	2.26311	15.8737	0.1118	0.004975
Spout Shoal - Mingo Rock	Dendrobeania.murrayana	0.0204	0.0221794	0.9199	0.05334	4.1054	0.0306	0.004975
Spout Shoal - Mingo Rock	Aplidium.pallidum	0.01204	0.0205651	0.5855	0.02395	2.40698	0.018	0.004975
Spout Shoal - Mingo Rock	Halichondria.sp.	0.01166	0.0220551	0.5286	0.20198	2.35796	0.0175	0.004975
Spout Shoal - Mingo Rock	Polysiphonia.sp.	0.002867	0.0101654	0.282	0.57331	0	0.0043	0.004975
Spout Shoal - Mingo Rock	Boltenia.echinata	0.0005729	0.0013739	0.417	0	0.11458	0.0008	0.00995
Spout Shoal - Star Island	Dasysiphonia.japonica	0.289742	0.0883805	3.2784	81.9445	24.0017	0.4239	0.004975
Spout Shoal - Star Island	Sediment/diatom	0.143477	0.0649805	2.208	1.65447	30.3496	0.2099	0.004975
Spout Shoal - Star Island	Palmaria.palmata	0.0348593	0.0238321	1.4627	1.03821	7.60924	0.051	0.00995
Spout Shoal - Star Island	Hildenbrandia.sp.	0.0209992	0.0154586	1.3584	0.02998	4.22233	0.0307	0.004975
Spout Shoal - Star Island	Anomia.sp.	0.0089852	0.0109201	0.8228	0	1.79704	0.0132	0.004975
Spout Shoal - Star Island	Balanus.sp.	0.007252	0.0107056	0.6774	0.17383	1.43307	0.0106	0.004975
Spout Shoal - Star Island	Crepidula.sp.	0.003114	0.0048237	0.6456	0	0.62279	0.0045	0.004975
Spout Shoal - Star Island	Polysiphonia.sp.	0.0028666	0.0101686	0.2819	0.57331	0	0.0042	0.004975
Spout Shoal - Star Island	Didemnum.albidum	0.0026034	0.0083249	0.3127	0	0.52068	0.0038	0.049751
Spout Shoal - Star Island	Ulva.lactuca	0.0008105	0.0023049	0.3516	0	0.1621	0.0012	0.014925
Spout Shoal - Star Island	Botrylloides.violaceous	0.0007427	0.0015589	0.4764	0.02556	0.13142	0.0011	0.004975
Star Island - Ammen Rock 1	Lithothamnion.sp.	0.1078	0.0787935	1.3679	3.22512	23.7682	0.1562	0.004975
Star Island - Ammen Rock 1	Chondrus.crust	0.07213	0.0645751	1.1171	0.41847	14.7608	0.1046	0.044776
Star Island - Ammen Rock 1	Eudendrium.sp.	0.03728	0.0747849	0.4985	0	7.45641	0.054	0.0199
Star Island - Ammen Rock 1	Palmaria.palmata	0.03479	0.0237201	1.4666	7.60924	1.35916	0.0504	0.004975
Star Island - Ammen Rock 1	Hildenbrandia.sp.	0.02105	0.0154683	1.361	4.22233	0.01593	0.0305	0.00995
Star Island - Ammen Rock 1	Anomia.sp.	0.008985	0.0109159	0.8231	1.79704	0	0.013	0.004975
Star Island - Ammen Rock 1	Balanus.sp.	0.007168	0.0109132	0.6568	1.43307	0.05137	0.0104	0.004975
Star Island - Ammen Rock 1	Diplosoma.listeriatum	0.005699	0.0151446	0.3763	0	1.13981	0.0082	0.024876
Star Island - Ammen Rock 1	Crepidula.sp.	0.003114	0.0048218	0.6458	0.62279	0	0.0045	0.004975
Star Island - Ammen Rock 1	Didemnum.albidum	0.002667	0.0082936	0.3215	0.52068	0.01685	0.0038	0.024876
Star Island - Ammen Rock 1	Ulva.lactuca	0.0008105	0.0023041	0.3518	0.1621	0	0.0011	0.014925
Star Island - Ammen Rock 1	Botrylloides.violaceous	0.0006571	0.0015244	0.431	0.13142	0	0.001	0.004975
Star Island - Ammen Rock 1 1987	Lithothamnion.sp.	0.1333	0.0624451	2.1347	3.22512	29.6496	0.1542	0.004975
Star Island - Ammen Rock 1 1987	Sediment/diatom	0.125499	0.0679202	1.8477	30.3496	5.82518	0.1451	0.004975
Star Island - Ammen Rock 1 1987	Chondrus.crust	0.0813286	0.0682522	1.1916	0.41847	16.5436	0.0941	0.00995
Star Island - Ammen Rock 1 1987	Phycodrys.fimbriata	0.0709292	0.0466469	1.5206	0.49052	14.6381	0.082	0.004975
Star Island - Ammen Rock 1 1987	Palmaria.palmata	0.0376394	0.0243381	1.5465	7.60924	0.10225	0.0435	0.004975
Star Island - Ammen Rock 1 1987	Mytilus.edulis	0.0346274	0.0786589	0.4402	0	6.92548	0.04	0.004975
Star Island - Ammen Rock 1 1987	Aplidium.constellatum	0.0286552	0.0311253	0.9206	0	5.73104	0.0332	0.004975
Star Island - Ammen Rock 1 1987	Isodictya.deichmannae	0.0237004	0.0408543	0.5801	0.0651	4.74551	0.0274	0.004975
Star Island - Ammen Rock 1 1987	Hildenbrandia.sp.	0.0208516	0.0160272	1.301	4.22233	3.06941	0.0241	0.014925
Star Island - Ammen Rock 1 1987	Parasmittina.sp	0.0154193	0.0197412	0.7811	0.14517	3.08386	0.0178	0.004975
Star Island - Ammen Rock 1 1987	Molgula.sp.	0.0117352	0.018671	0.6285	0.07396	2.33106	0.0136	0.004975
Star Island - Ammen Rock 1 1987	Anomia.sp.	0.0089852	0.0109201	0.8228	1.79704	0	0.0104	0.004975
Star Island - Ammen Rock 1 1987	Balanus.sp.	0.0071653	0.0110433	0.6488	1.43307	0	0.0083	0.004975
Star Island - Ammen Rock 1 1987	Crepidula.sp.	0.0031431	0.0047658	0.6595	0.62279	0.03333	0.0037	0.004975
Star Island - Ammen Rock 1 1987	Ulva.lactuca	0.0008105	0.0023049	0.3516	0.1621	0	0.001	0.014925
Star Island - Ammen Rock 1 1987	Botrylloides.violaceous	0.0006571	0.001525	0.4309	0.13142	0	0.0007	0.024876
Star Island - Ammen Rock 2	Chondrus.crust	0.118144	0.0548591	2.1536	0.41847	24.0276	0.207	0.004975
Star Island - Ammen Rock 2	Corallinaceae.sp.	0.0459918	0.0363254	1.2661	5.34362	11.972	0.0806	0.004975
Star Island - Ammen Rock 2	Palmaria.palmata	0.0344556	0.0237393	1.4514	7.60924	1.18615	0.0603	0.014925
Star Island - Ammen Rock 2	Hildenbrandia.sp.	0.0202255	0.0151973	1.3309	4.22233	0.24959	0.0355	0.00995
Star Island - Ammen Rock 2	Anomia.sp.	0.0089852	0.0109201	0.8228	1.79704	0	0.0157	0.004975
Star Island - Ammen Rock 2	Balanus.sp.	0.0071724	0.010956	0.6547	1.43307	0.03655	0.0126	0.004975
Star Island - Ammen Rock 2	Crepidula.sp.	0.003114	0.0048237	0.6456	0.62279	0	0.0055	0.004975
Star Island - Ammen Rock 2	Ulva.lactuca	0.0008105	0.0023049	0.3516	0.1621	0	0.0014	0.029851
Star Island - Ammen Rock 2	Botrylloides.violaceous	0.0006571	0.001525	0.4309	0.13142	0	0.0011	0.0199
Star Island - Mingo Rock	Sediment/diatom	0.116082	0.0667422	1.7393	30.3496	8.85905	0.1945	0.004975
Star Island - Mingo Rock	Phycodrys.fimbriata	0.0780454	0.0671532	1.1622	0.49052	15.8737	0.1308	0.004975
Star Island - Mingo Rock	Palmaria.palmata	0.0351212	0.0267532	1.3128	7.60924	4.91919	0.0589	0.004975
Star Island - Mingo Rock	Hildenbrandia.sp.	0.02261	0.0241374	0.9367	4.22233	3.37002	0.0379	0.00995
Star Island - Mingo Rock	Dendrobeania.murrayana	0.020527	0.0222913	0.9209	0	4.1054	0.0344	0.004975
Star Island - Mingo Rock	Aplidium.pallidum	0.0120495	0.0205395	0.5866	0.03388	2.40698	0.0202	0.004975
Star Island - Mingo Rock	Halichondria.sp.	0.0117898	0.0223038	0.5286	0	2.35796	0.0198	0.00995
Star Island - Mingo Rock	Anomia.sp.	0.0089852	0.0109166	0.8231	1.79704	0	0.0151	0.004975
Star Island - Mingo Rock	Balanus.sp.	0.0072134	0.0106097	0.6799	1.43307	0.18051	0.0121	0.004975
Star Island - Mingo Rock	Didemnum.albidum	0.0032561	0.008097	0.4021	0.52068	0.17406	0.0055	0.004975
Star Island - Mingo Rock	Crepidula.sp.	0.003114	0.0048221	0.6458	0.62279	0	0.0052	0.004975
Star Island - Mingo Rock	Dendrodoa.carnea	0.0009965	0.0024381	0.4087	0.07259	0.14068	0.0017	0.029851
Star Island - Mingo Rock	Ulva.lactuca	0.0008105	0.0023042	0.3517	0.1621	0	0.0013	0.034826
Star Island - Mingo Rock	Botrylloides.violaceous	0.0007771	0.0015874	0.4895	0.13142	0.03535	0.0013	0.004975
Star Island - Mingo Rock	Boltenia.echinata	0.0005729	0.0013739	0.417	0	0.11458	0.0009	0.024876
Star Island - Mingo Rock	Tonicella.sp.	0.0002702	0.0010368	0.2606	0.03968	0.01566	0.0005	0.029851
