# Supplementary material for: Persistent differences between coastal and offshore kelp forest communities in a warming Gulf of Maine
Source: PLoS One. 2018 Jan 3;13(1):e0189388. doi: 10.1371/journal.pone.0189388 (PMC5751975; doi:10.1371/journal.pone.0189388)
Supplement: S11 Table — Analysis as in S8 and S9 Tables, comparing species composition at all Ammen Rock sites from photo quadrats taken in 1987 and 2015. (XLSX) [file pone.0189388.s014.xlsx]

## Sheet: Sheet1
S11 Table. PERMANOVA (A). Comparing species composition at all Ammen Rock sites from photo quadrats taken in 1987 and 2015.
A.
	Df	Sums of Squares	Mean Square	F for Model	R2	Pr(>F)
Site	2	4.0923	2.04617	19.084	0.30252	0.000999
Residuals	88	9.4351	0.10722	0.69748
Total	90	13.5274	1
B. Results of SIMPER analysis following A (above) comparing species composition at the AR sites
Site contrast	Species	Global mean	SD	Ratio	Mean site 1	Mean site 2	Specific contribution to dissimilarity	P-value
Ammen Rock 1 - Ammen Rock 1 1987	Sediment/diatom	0.1362	0.0904879	1.5052	30.9478	5.82518	0.2064	0.004975
Ammen Rock 1 - Ammen Rock 1 1987	Phycodrys.fimbriata	0.06953	0.046728	1.4879	0.86213	14.6381	0.1053	0.004975
Ammen Rock 1 - Ammen Rock 1 1987	Mytilus.edulis	0.03469	0.0784607	0.4422	0.06793	6.92548	0.0525	0.004975
Ammen Rock 1 - Ammen Rock 1 1987	Aplidium.constellatum	0.02829	0.0305631	0.9257	0.3234	5.73104	0.0429	0.004975
Ammen Rock 1 - Ammen Rock 1 1987	Isodictya.deichmannae	0.02373	0.0409963	0.5788	0	4.74551	0.036	0.004975
Ammen Rock 1 - Ammen Rock 1 1987	Parasmittina.sp	0.01698	0.019245	0.8824	1.165	3.08386	0.0258	0.004975
Ammen Rock 1 - Ammen Rock 1 1987	Hildenbrandia.sp.	0.01532	0.0204309	0.7499	0.01593	3.06941	0.0232	0.004975
Ammen Rock 1 - Ammen Rock 1 1987	Molgula.sp.	0.01166	0.018856	0.6181	0	2.33106	0.0177	0.004975
Ammen Rock 1 - Ammen Rock 1 1987	Dendrobeania.murrayana	0.001645	0.0041146	0.3999	0	0.32908	0.0025	0.00995
Ammen Rock 1 - Ammen Rock 2	Dasysiphonia.japonica	0.05463	0.0443869	1.2307	4.22156	11.9605	0.098	0.004975
Ammen Rock 1 - Ammen Rock 2	Corallinaceae.sp.	0.05257	0.0389383	1.3502	3.57074	11.972	0.0943	0.004975
Ammen Rock 1 - Ammen Rock 2	Modiolus.sp.	0.04391	0.0640187	0.6858	5.44256	5.08128	0.0787	0.0199
Ammen Rock 1 - Ammen Rock 2	Chondrus.crispus	0.01663	0.0208791	0.7963	0	3.32539	0.0298	0.004975
Ammen Rock 2 - Ammen Rock 1 1987	Lithothamnion.sp.	0.112314	0.0622677	1.8037	8.42978	29.6496	0.1599	0.004975
Ammen Rock 2 - Ammen Rock 1 1987	Phycodrys.fimbriata	0.0684149	0.046772	1.4627	1.07998	14.6381	0.0974	0.004975
Ammen Rock 2 - Ammen Rock 1 1987	Dasysiphonia.japonica	0.0576832	0.0448924	1.2849	11.9605	0.5269	0.0822	0.004975
Ammen Rock 2 - Ammen Rock 1 1987	Corallinaceae.sp.	0.0544667	0.0400336	1.3605	11.972	1.91001	0.0775	0.004975
Ammen Rock 2 - Ammen Rock 1 1987	Mytilus.edulis	0.0346274	0.0786589	0.4402	0	6.92548	0.0493	0.004975
Ammen Rock 2 - Ammen Rock 1 1987	Aplidium.constellatum	0.0283551	0.0307551	0.922	0.21233	5.73104	0.0404	0.004975
Ammen Rock 2 - Ammen Rock 1 1987	Isodictya.deichmannae	0.0237159	0.0409434	0.5792	0.02796	4.74551	0.0338	0.004975
Ammen Rock 2 - Ammen Rock 1 1987	Chondrus.crispus	0.0166269	0.0208872	0.796	3.32539	0	0.0237	0.004975
Ammen Rock 2 - Ammen Rock 1 1987	Parasmittina.sp	0.0154193	0.0201244	0.7662	0	3.08386	0.022	0.044776
Ammen Rock 2 - Ammen Rock 1 1987	Hildenbrandia.sp.	0.0150476	0.0199217	0.7553	0.24959	3.06941	0.0214	0.004975
Ammen Rock 2 - Ammen Rock 1 1987	Molgula.sp.	0.0116553	0.0188633	0.6179	0	2.33106	0.0166	0.004975
Ammen Rock 2 - Ammen Rock 1 1987	Dendrobeania.murrayana	0.0016454	0.0041162	0.3997	0	0.32908	0.0023	0.00995
